# Supplementary material for: Changing the pattern of the back-muscle flexion–relaxation phenomenon through flexibility training in relatively inflexible young men
Source: PLoS One. 2021 Nov 5;16(11):e0259619. doi: 10.1371/journal.pone.0259619 (PMC8570481; doi:10.1371/journal.pone.0259619)
Supplement: S1 Table — (XLSX) [file pone.0259619.s001.xlsx]

## Sheet: Dataset
NO.	Flexibility	TA	ES	HS	LSA	PA	Flexibility	TA	ES	HS	LSA	PA	Flexibility	TA	ES	HS	LSA	PA	Flexibility	TA	ES	HS	LSA	PA	Flexibility	TA	ES	HS	LSA	PA	Flexibility	TA	ES	HS	LSA	PA	Flexibility	TA	ES	HS	LSA	PA
1	High_first	0	4.66953	1.58543	61.6239	47.4177	High_first	15	7.09073	6.07944	43.7825	45.8838	High_first	30	11.3279	14.6954	27.3189	40.7783	High_first	45	12.9277	15.8238	9.5036	38.6451	High_first	60	2.16178	17.6526	-2.95291	35.7022	High_first	75	2.7671	13.049	-10.5969	29.6695	High_first	90	2.8448	8.71968	-13.3722	22.1642
2	High_first	0	4.80295	0.795174	49.8494	53.8197	High_first	15	7.29324	4.45299	33.8134	48.7412	High_first	30	10.4953	7.31564	16.8595	42.4394	High_first	45	14.4299	7.39511	6.53506	40.1643	High_first	60	4.62502	7.2759	-9.47358	37.6837	High_first	75	4.62502	7.79279	-14.6492	31.1887	High_first	90	4.26916	3.29517	-18.244	20.6621
3	High_first	0	4.98088	0.954209	61.19	48.3424	High_first	15	12.8079	5.34359	41.4811	48.2445	High_first	30	19.5677	6.77877	22.07	47.0483	High_first	45	24.5484	8.87413	0.471674	46.0037	High_first	60	26.6401	8.73108	-9.69354	41.9257	High_first	75	6.12045	9.35135	-16.332	30.8193	High_first	90	5.82303	3.95421	-25.2658	21.5966
4	High_first	0	5.39592	1.5	45.8625	55.0429	High_first	15	11.2899	5.67665	41.6382	47.1486	High_first	30	12.037	7.62622	23.481	43.5818	High_first	45	13.6031	9.77636	11.1438	36.8764	High_first	60	13.1162	10.8372	-0.850643	35.8563	High_first	75	9.29758	9.40368	-16.9575	34.024	High_first	90	4.05272	9.46113	-25.9431	28.8916
5	High_first	0	5.6767	1.61081	44.8648	60.4151	High_first	15	10.1395	11.92	35.5952	53.969	High_first	30	14.0531	13.0617	25.1789	46.2288	High_first	45	14.5869	14.2561	6.58883	42.4394	High_first	60	13.8752	12.5644	-6.61612	39.675	High_first	75	6.39281	12.8061	-19.0677	34.1512	High_first	90	4.36281	10.0676	-21.9018	25.0973
6	High_first	0	4.0287	1.29719	56.776	53.1715	High_first	15	11.3533	10.908	48.4832	50.0671	High_first	30	18.6782	11.8513	32.4517	45.4386	High_first	45	15.5337	11.3799	18.6394	46.8917	High_first	60	4.39472	12.9719	0.196183	45.2086	High_first	75	4.39472	11.3794	-9.56596	38.9191	High_first	90	4.39472	10.0825	-10.6683	24.6154
7	High_first	0	4.75964	1.77304	54.6679	54.265	High_first	15	8.82025	5.40778	37.8054	52.9611	High_first	30	13.6195	8.33328	19.8707	49.1521	High_first	45	13.6195	9.04246	11.1217	43.9708	High_first	60	3.76163	6.39715	-3.93817	43.0021	High_first	75	3.76163	6.64892	-10.9443	35.1028	High_first	90	3.63189	7.18082	-17.8654	27.6489
8	High_first	0	3.63189	0.59288	46.9499	50.7471	High_first	15	11.6738	5.33593	37.1302	45.9646	High_first	30	16.8622	6.07701	23.7862	42.3807	High_first	45	18.1592	9.91697	4.6274	39.2029	High_first	60	17.835	6.57112	13.6309	36.3064	High_first	75	7.91228	8.02867	-11.6379	28.5002	High_first	90	2.09793	8.42386	-17.3803	22.7366
9	High_first	0	4.26916	1.57373	53.8384	50.5686	High_first	15	10.8511	5.80029	41.7511	47.4837	High_first	30	15.832	8.31823	23.7659	43.073	High_first	45	18.1445	7.82355	9.28946	39.9759	High_first	60	13.1636	7.62139	-4.62593	35.9028	High_first	75	4.10153	4.76614	-11.999	28.1235	High_first	90	4.23209	2.33811	-18.7873	16.6257
10	High_first	0	2.94319	1.15974	58.4041	47.8409	High_first	15	9.84855	5.92771	52.0545	42.3782	High_first	30	14.2633	13.1439	41.0532	34.1953	High_first	45	16.7537	13.0474	27.568	26.1542	High_first	60	8.38316	17.2673	15.1509	20.6915	High_first	75	5.77696	13.724	2.30732	15.8331	High_first	90	5.77696	13.724	-10.0509	14.5903
11	Low_before	0	4.60654	1.04624	50.776	47.0189	Low_before	15	10.0868	4.6804	41.5733	45.9928	Low_before	30	12.0374	8.03889	21.6919	42.8903	Low_before	45	10.5809	7.35108	8.12395	37.6552	Low_before	60	6.34453	9.88414	-5.39247	34.7098	Low_before	75	6.70668	10.572	-16.4279	29.3977	Low_before	90	2.22389	10.4509	-21.0713	17.685
12	Low_before	0	3.87184	1.63126	50.828	60.1778	Low_before	15	11.9587	3.41073	23.359	55.6681	Low_before	30	13.3443	5.11609	12.0469	52.4335	Low_before	45	11.5992	11.3975	9.5352	44.6419	Low_before	60	10.8772	8.52682	-10.2468	41.1632	Low_before	75	4.57993	6.89562	-13.1719	29.7353	Low_before	90	4.33659	7.19222	-17.8501	16.2
13	Low_before	0	3.40729	1.72697	54.9148	48.839	Low_before	15	10.4625	4.3585	35.4991	46.0442	Low_before	30	16.4417	4.3585	24.0202	42.6726	Low_before	45	17.2163	7.88103	18.3151	38.3108	Low_before	60	10.3435	6.45552	-2.47863	33.6456	Low_before	75	4.18389	6.33217	-8.85275	29.2142	Low_before	90	2.01338	6.82558	-27.3649	25.5303
14	Low_before	0	4.06855	1.34562	41.8648	53.5311	Low_before	15	10.786	9.56917	31.5525	49.7626	Low_before	30	16.4889	15.1765	18.0302	45.1287	Low_before	45	16.5331	16.9344	-0.755842	43.0567	Low_before	60	6.7786	19.213	-10.1877	40.3192	Low_before	75	1.85854	18.0917	-27.42	39.5426	Low_before	90	1.94706	18.017	-31.5711	30.0805
15	Low_before	0	5.03345	1.89589	46.0368	59.8695	Low_before	15	11.4516	4.17092	28.5074	58.7284	Low_before	30	14.5667	6.98767	10.5254	57.1304	Low_before	45	8.69982	8.12516	-0.307969	54.0285	Low_before	60	3.09744	7.31267	-12.8802	49.0208	Low_before	75	3.61382	7.101	-18.0522	46.0866	Low_before	90	3.87201	6.83514	-21.4463	36.4239
16	Low_before	0	4.1663	1.40495	44.2474	55.3609	Low_before	15	8.33518	6.2851	33.5289	51.6341	Low_before	30	10.364	10.7951	13.4139	49.2312	Low_before	45	15.2544	9.87145	-13.2272	49.8085	Low_before	60	9.13122	13.273	-19.6745	44.7789	Low_before	75	3.15388	14.1967	-25.1706	37.6345	Low_before	90	3.15388	12.7181	-32.8386	29.5937
17	Low_before	0	4.13008	2.12848	47.1119	53.0638	Low_before	15	12.18	10.3097	28.2818	51.3307	Low_before	30	14.9326	12.771	9.00055	52.8004	Low_before	45	11.2626	14.4999	-5.78422	49.8844	Low_before	60	3.83501	12.638	-13.6632	47.1054	Low_before	75	2.82001	11.4227	-21.4579	38.4736	Low_before	90	2.52493	10.9394	-25.5118	30.7508
18	Low_before	0	4.872	1.54123	53.908	41.955	Low_before	15	8.67311	11.3916	38.851	36.7041	Low_before	30	15.9304	9.75007	22.4056	34.2156	Low_before	45	16.2622	11.1907	2.00507	38.531	Low_before	60	8.77848	13.2012	-8.10883	32.2268	Low_before	75	2.4006	11.5927	-18.8912	31.0783	Low_before	90	2.32321	12.3969	-20.1328	19.3607
19	Low_before	0	4.60201	1.49463	43.1487	57.4623	Low_before	15	7.25711	6.68628	28.9359	50.5821	Low_before	30	13.264	11.4841	20.9322	47.2619	Low_before	45	10.6201	10.5015	10.1213	41.606	Low_before	60	8.76713	14.1202	-1.69406	36.6668	Low_before	75	4.42497	15.1029	-13.8921	32.9106	Low_before	90	4.24792	13.5299	-21.2985	22.9323
20	Low_before	0	3.10279	1.41148	43.9555	56.4642	Low_before	15	9.52495	4.36267	32.2953	56.8252	Low_before	30	12.6999	5.96656	21.2733	51.8928	Low_before	45	14.3261	5.70992	3.80614	49.9015	Low_before	60	10.0168	6.76853	-8.97604	46.7213	Low_before	75	3.18596	6.86477	-21.5505	40.0466	Low_before	90	1.70368	7.6058	-29.352	26.5529
1	High_second	0	4.56239	1.10927	53.5513	51.1875	High_second	15	14.3213	9.42913	38.8404	47.7749	High_second	30	19.8787	12.6336	21.2039	43.3152	High_second	45	16.457	15.4689	3.52564	41.1306	High_second	60	5.21418	12.8804	-9.02215	37.5345	High_second	75	5.0512	11.586	-15.6487	29.8848	High_second	90	4.23643	8.68957	-21.6935	25.1781
2	High_second	0	5.29553	1.73131	53.4492	50.7692	High_second	15	7.33246	2.01987	46.3738	44.7805	High_second	30	8.9616	7.21396	28.226	39.5772	High_second	45	16.0177	8.0797	18.1262	30.3643	High_second	60	5.49926	8.0797	6.50078	24.109	High_second	75	5.29553	8.46446	-7.32953	18.6439	High_second	90	5.29553	7.02162	-12.2629	15.0821
3	High_second	0	3.2589	1.02578	50.3411	55.8306	High_second	15	7.0608	3.53336	44.6641	54.6857	High_second	30	12.6007	7.75058	19.9424	49.4946	High_second	45	16.7286	9.68823	1.53163	47.9339	High_second	60	16.1181	10.7139	-2.29333	36.7859	High_second	75	4.12777	10.3722	-14.6666	30.7606	High_second	90	5.61182	9.91605	-23.0706	26.0808
4	High_second	0	3.62086	1.69597	48.3885	57.9051	High_second	15	14.2767	8.0559	42.5689	50.5025	High_second	30	17.2771	9.92144	28.351	39.6432	High_second	45	17.6907	13.9921	12.5252	35.4184	High_second	60	13.1051	14.755	-3.8191	31.8835	High_second	75	8.5428	12.9743	-12.9704	26.8245	High_second	90	6.30726	10.515	-29.8113	32.3801
5	High_second	0	2.8755	0.963651	47.1954	58.4262	High_second	15	11.1183	3.71006	35.6982	53.6412	High_second	30	16.4857	5.92649	16.1085	51.1973	High_second	45	17.1563	7.22742	0.313106	48.2103	High_second	60	14.0897	7.75744	-7.04044	44.5212	High_second	75	4.62772	7.61286	-23.0458	38.425	High_second	90	4.62772	5.68556	-21.5505	26.57
6	High_second	0	4.4691	0.742392	50.8222	56.0973	High_second	15	14.2515	5.03189	35.0003	52.9293	High_second	30	18.2494	5.40316	21.8994	51.7012	High_second	45	15.2321	7.13554	5.52401	49.6072	High_second	60	4.4691	8.12536	-5.38189	46.2434	High_second	75	4.84163	7.46514	-13.4897	29.6891	High_second	90	4.4691	6.59929	-20.746	22.9788
7	High_second	0	4.65557	1.09027	53.854	51.234	High_second	15	10.2421	4.36117	40.1108	49.5876	High_second	30	16.9149	5.08807	20.9353	46.97	High_second	45	19.8633	5.26978	2.01488	45.3359	High_second	60	4.50035	5.26978	-11.0405	42.9556	High_second	75	4.34513	6.66294	-18.2117	35.1028	High_second	90	4.34513	5.33037	-25.2701	29.5056
8	High_second	0	3.06323	1.12767	51.8789	52.1978	High_second	15	8.60324	4.9054	36.7803	50.0622	High_second	30	13.1656	6.54051	17.2798	48.3033	High_second	45	17.728	7.61178	1.01373	45.1083	High_second	60	18.5101	8.5139	-12.1107	41.16	High_second	75	8.5428	10.036	-18.0203	33.5543	High_second	90	6.85346	12.6864	-19.7054	22.8638
9	High_second	0	4.97407	1.85843	47.6306	52.6284	High_second	15	6.91601	5.57528	37.203	49.2475	High_second	30	11.4916	7.64019	18.7471	44.2008	High_second	45	14.9219	8.53498	6.80489	40.1374	High_second	60	12.1777	8.67261	-4.95493	37.4464	High_second	75	5.48847	6.26358	-10.1028	26.0881	High_second	90	3.77344	5.36873	-17.2054	22.103
10	High_second	0	3.25872	1.30683	52.6084	49.2647	High_second	15	11.6774	8.49469	46.5726	44.5653	High_second	30	15.6152	14.3756	35.788	35.4771	High_second	45	18.4667	17.425	23.491	26.3401	High_second	60	7.05531	16.96	11.2909	22.5018	High_second	75	4.73377	16.9165	-3.64359	19.5564	High_second	90	4.73377	9.58372	-14.7624	17.6507
11	Low_after	0	3.41398	1.1048	56.46	49.8602	Low_after	15	9.153	1.81971	43.8758	48.3302	Low_after	30	20.8977	1.6897	30.0388	43.051	Low_after	45	18.6221	1.6897	20.6235	32.7495	Low_after	60	18.0009	2.85952	9.98851	25.7945	Low_after	75	6.10378	2.01462	-4.66191	19.9233	Low_after	90	5.17272	1.1048	-11.3119	12.396
12	Low_after	0	3.87947	2.48417	51.9164	50.5794	Low_after	15	9.15567	5.52052	47.2071	48.7705	Low_after	30	13.0353	11.5987	32.323	45.172	Low_after	45	12.8635	14.0773	18.4897	39.9857	Low_after	60	7.29367	19.5289	-0.919958	37.8427	Low_after	75	4.65544	17.5277	-7.56019	25.2197	Low_after	90	4.81066	8.28078	-16.4327	17.8733
13	Low_after	0	3.56916	1.80916	50.9901	49.5887	Low_after	15	12.1819	2.86222	42.1236	43.5965	Low_after	30	14.3543	6.87486	34.3565	38.2831	Low_after	45	14.5876	7.96032	22.8729	34.7922	Low_after	60	12.4325	10.674	6.9671	33.1311	Low_after	75	7.119	8.14128	-12.3487	31.4872	Low_after	90	2.25018	8.14121	-18.9162	24.1408
14	Low_after	0	4.96584	1.58529	48.8908	49.8975	Low_after	15	11.4835	8.01821	40.9945	47.3443	Low_after	30	13.3457	18.3197	21.3105	41.5196	Low_after	45	12.6214	21.9308	11.8891	37.4587	Low_after	60	12.4145	22.2829	-6.88472	35.7438	Low_after	75	3.59462	17.4387	-14.5179	26.3866	Low_after	90	3.62819	19.4647	-18.0842	23.0057
15	Low_after	0	4.26748	1.83947	46.2864	56.7662	Low_after	15	9.05225	7.35806	34.7771	57.2642	Low_after	30	14.6129	14.052	18.6692	49.6487	Low_after	45	16.8113	18.3952	-1.0644	47.3125	Low_after	60	10.9202	18.9063	-12.3849	38.5791	Low_after	75	3.49159	14.103	-22.3083	33.136	Low_after	90	3.87954	11.3438	-27.6335	26.4502
16	Low_after	0	4.65557	1.37734	49.9258	55.225	Low_after	15	11.3282	7.8164	30.9033	53.0076	Low_after	30	13.1905	6.99002	16.0896	49.5338	Low_after	45	13.656	9.36595	-1.5693	45.2184	Low_after	60	4.34513	7.78196	-7.94293	39.7435	Low_after	75	4.34513	8.60839	-17.5472	37.351	Low_after	90	4.03469	1.23957	-17.5114	32.8057
17	Low_after	0	4.50035	1.80916	46.5507	56.0176	Low_after	15	12.8801	10.7645	26.9251	54.9328	Low_after	30	17.5355	16.0108	15.0737	51.2315	Low_after	45	14.5872	16.7347	-0.612274	47.3149	Low_after	60	8.80925	10.855	-7.11648	40.9594	Low_after	75	3.72425	11.9405	-16.4176	34.2417	Low_after	90	3.72425	7.86984	-24.3301	21.1759
18	Low_after	0	2.48289	2.00813	52.667	48.5343	Low_after	15	12.7011	22.0901	43.6466	45.4631	Low_after	30	19.3856	21.9337	20.3085	42.459	Low_after	45	16.5591	21.0857	6.89238	40.4065	Low_after	60	6.74193	27.1104	-5.66567	38.1877	Low_after	75	4.32585	22.5361	-8.31544	27.7932	Low_after	90	4.51689	21.1981	-19.5392	21.8462
19	Low_after	0	3.54691	1.39289	48.6113	58.4566	Low_after	15	9.90207	13.7745	36.9869	51.5716	Low_after	30	12.858	14.9356	17.8631	45.1646	Low_after	45	17.2917	16.4057	8.47184	40.1545	Low_after	60	15.8139	15.3223	0.349741	34.2442	Low_after	75	6.05938	16.5604	-9.07086	24.3488	Low_after	90	5.17278	16.8704	-18.8978	23.0033
20	Low_after	0	4.06677	1.65281	40.0989	57.3803	Low_after	15	11.2373	9.37968	37.3559	55.219	Low_after	30	16.4814	8.38802	16.4716	45.6539	Low_after	45	18.6751	11.2391	7.22633	40.8664	Low_after	60	19.1564	9.33835	6.7408	32.2308	Low_after	75	7.119	10.3301	-7.9983	28.8035	Low_after	90	2.35453	1.48748	-17.208	24.498
